# Supplementary material for: Cryo-EM structures of the Spo11 core complex bound to DNA
Source: Nat Struct Mol Biol. 2024 Sep 20;32(1):113–24. doi: 10.1038/s41594-024-01382-8 (PMC11746154; doi:10.1038/s41594-024-01382-8)
Supplement: Supplementary file 5 — Statistical source data. [file 41594_2024_1382_MOESM5_ESM.xlsx]

## Sheet: Figure 3 c
Figure 3 c
Heteroallele recombination assay
Replicates	1	2	3
Mutants	% Recombinants	% Recombinants	% Recombinants
Empty Vector	0.01	0.02	0.01
Rec102 WT	2.99	1.98	2.09
Rec102-L207A	0.02	0.01	0.04
Rec102-L179A	1.09	0.7	0.75
Rec102-S182A	1.08	1.14	0.88
Rec102-Q183A	1.55	2.31	2.31
Rec102-I195A	2.92	2.53	3.59
Rec102-L198A	3.59	3.19	1.96
Rec102-R199A	0	0	0.04
Rec102-W202A	2.15	3.01	2.52
Rec102-S233A	0	0	0.02
Rec102-Q239A	0.43	0.32	0.5
Rec102-I249A	1.53	2.52	2.4
Rec102-L8A	3.17	0.69	3.05
Rec102-V10A	1.16	1.8	1.79
Rec102-F11A	1.01	2.5	1.65
Rec102-F156A	1.38	3.88	3.03
Replicates	1	2	3
Mutants	% Recombinants	% Recombinants	% Recombinants
Empty Vector	0	0	0
Spo11 WT	2.27	2.88	3.87
Spo11-L60A	0	0	0
Spo11-F103A	2.79	2.41	2.51
Spo11-L105A	2.06	3.07	1.61
Spo11-L112A	0.01	0	0
Spo11-F91A	2.86	1.99	2.67
Spo11-L93A	2.45	1.51	1.52
Spo11-N94A	2.18	1.97	2.87
Spo11-G95A	0	0	0
Spo11-L98A	1.65	4.12	3.17
Spo11-Q102A	3.08	2.05	3.17
Spo11-L3A	0.06	0.03	0.14
Spo11-R7A	0.76	1.6	0.76
Spo11-R7D	0.04	0.01	0.01
Spo11-K8A	2.83	1.53	1.11
Spo11-L16A	1.14	1.47	2.77
Spo11-V17A	1	2.04	3.73
Spo11-L20A	0.24	0.34	0.14

## Sheet: Figure 3 d
Figure 3 d
Yeast two hybrid assay
	Relative Beta-Gal Units
Sample	1	2	3
Spo11+Empty Vector	0.0159202	0.0372532	0.0161325
Rec102 WT	0.962397	0.953294	1.08431
Rec102-L207A	1.96657	2.10567	1.94504
Rec102-I195A	0.219296	0.225684	0.22201
Rec102-L198A	0.183492	0.189464	0.182182
Rec102-R199A	0.0251363	0.0243378	0.0243378
Rec102-W202A	0.149891	0.158994	0.154427
Rec102-S233A	0.124244	0.128875	0.128875
Rec102-Q239A	0.284	0.311	0.27
Rec102-I249A	0.906183	0.947545	0.901967
Rec102+Empty Vector	0.0169815	0.0162386	0.0168754
Spo11 WT	1.02951	0.905752	1.06474
Spo11-L60A	0.588498	0.651182	0.657267
Spo11-F103A	0.354489	0.327956	0.334961
Spo11-L105A	0.0541286	0.0440458	0.0513691
Spo11-L112A	0.0222883	0.0253662	0.0253662
Spo11-F91A	0.230312	0.22214	0.230737
Spo11-L93A	0.176183	0.161643	0.170134
Spo11-N94A	0.0201656	0.0232435	0.0279134
Spo11-G95A	0.167693	0.170877	0.173212
Spo11-Q102A	1.18653	1.31271	1.32904
Spo11-L3A	0.250478	0.292189	0.300892
Spo11-L16A	0.301422	0.30312	0.312779
Spo11-V17A	0.515814	0.491934	0.529824
Spo11-L20A	0.405434	0.337508	0.360327
