# Supplementary material for: Cryo-EM structures of the Spo11 core complex bound to DNA
Source: Nat Struct Mol Biol. 2024 Sep 20;32(1):113–24. doi: 10.1038/s41594-024-01382-8 (PMC11746154; doi:10.1038/s41594-024-01382-8)
Supplement: Supplementary file 7 — Statistical source data. [file 41594_2024_1382_MOESM7_ESM.xlsx]

## Sheet: Extended Figure 1 b
Extended Figure 1 b
	hairpin DNA
Core complex (nM)
0	0	0	0
0.2		41.099
0.4	38.0364	58.287	88.712
0.8	73.9952	98.068	94.9041
1.6	90.4934	100	97.5912
3.1	96.0882	100	98.8781
6.2	98.6558	100	99.5058
12.5	99.6976	100	99.7484
25	99.8512	100	99.79
50	99.8878	100	99.7458

## Sheet: Extended Figure 1 c
Extended Figure 1 c
	gapped DNA
Core complex (nM)
0	0	0	0
0.4	0.563819	0.501032	0.796175
0.8	0.749518	0.695767	0.66052
1.6	0.811675	0.741866	0.639883
3.1	0.898876	0.831774	0.894451
6.2	0.886483	0.852311	0.852734
12.5	1.00963	0.893396	0.893265
25	0.918749	0.930772	0.93895
50	1	0.96306	0.972502
