# Supplementary material for: Cryo-EM structures of the Spo11 core complex bound to DNA
Source: Nat Struct Mol Biol. 2024 Sep 20;32(1):113–24. doi: 10.1038/s41594-024-01382-8 (PMC11746154; doi:10.1038/s41594-024-01382-8)
Supplement: Supplementary file 9 — Statistical source data. [file 41594_2024_1382_MOESM9_ESM.xlsx]

## Sheet: Extended Figure 7 e
Extended Figure 7 e
Heteroallele recombination assay
Replicates:	1	2	3	4	5	6
	% Recombinants	% Recombinants	% Recombinants	% Recombinants	% Recombinants	% Recombinants
Emtpy Vector	0	0	0	0	0	0
Rec102 WT-SKEGNYVE	0.78	0.35	0.8	0	0.34	0.71
Rec102-SKEAAAVE	1.17	0.9	0.77	0.25	0.34	1.61
Rec102-SKEGNYAA	0.46	0.37	0.46	0.37	0.49	0.61
Rec102-GSGSGGGS	0.23	0.02	0.05	0.08	0.06	0.3
