# Supplementary material for: Cryo-EM structures of the Spo11 core complex bound to DNA
Source: Nat Struct Mol Biol. 2024 Sep 20;32(1):113–24. doi: 10.1038/s41594-024-01382-8 (PMC11746154; doi:10.1038/s41594-024-01382-8)
Supplement: Supplementary file 11 — Statistical source data. [file 41594_2024_1382_MOESM11_ESM.xlsx]

## Sheet: Extended Figure 8 c
Extended Figure 8 c
Yeast two hybrid assay
	Relative Beta-Gal Units
Sample	1	2	3
Spo11+Empty Vector	0.009196	0.009196	0.009196
Rec104+Empty Vector	0.211827	0.210523	0.211827
Spo11+Rec104	1.16575	0.922219	0.912027
Spo11-R7A	0.867143	0.862476	0.856265
Spo11-R7D	0.222122	0.222122	0.223494
Spo11-K8A	0.698339	0.757733	0.73845
Rec104-D16A	0.018667	0.018667	0.018667
Rec104-D16R	0.526085	0.550003	0.532056
Rec104-Q20A	0.74985	0.782329	0.745235
Rec104-Y21A	0.012456	0.010912	0.010912
Rec104-F22A	0.911121	0.983062	0.917033

## Sheet: Extended Figure 8 d
Extended Figure 8 d
Heteroallele recombination assay
Replicates	1	2	3
Mutants	% Recombinants	% Recombinants	% Recombinants
Empty Vector	0	0	0
Rec104 WT	2.42	3.13	2.41
Rec104-K10A	2.41	2.52	2.21
Rec104-I11A	3.1	2.25	2.16
Rec104-T12A	2.72	2.69	2.87
Rec104-D16A	2.44	2.31	1.95
Rec104-D16R	1.92	2.26	2.62
Rec104-F17A	1.78	0.84	2.29
Rec104-L18A	1.69	1.8	1.72
Rec104-Q20A	1.98	2.86	2.52
Rec104-Y21A	0.05	0.03	0.01
Rec104-F22A	2.68	2.99	2.34
Rec104-F31A	2.56	2.45	2.39
Rec104-L33A	2.01	2.93	2.44
Rec104-V50A	2.62	1.69	2.25
Rec104-I53A	1.2	1.49	2.18

## Sheet: Extended Figure 8 e
Extended Figure 8 e
Yeast two hybrid assay
	Relative Beta-Gal Units
Sample	1	2	3
Rec102+Empty Vector	0.00998664	0.00798642	0.0090768
Rec104+Empty Vector	0.00816695	0.00599343	0.0068094
Rec102+Rec104	1.24658	1.01386	0.73956
Rec102-L8A	1.38266	1.34162	1.36971
Rec102-V10A	0.598163	0.621787	0.538646
Rec102-F11A	1.14311	0.943575	0.731935
Rec102-F156A	1.82657	1.58949	1.21717
Rec102-L179A	0.107954	0.0804708	0.0603892
Rec102-S182A	0.802693	0.624956	0.477236
Rec102-Q183A	0.00325882	0.00379662	0.0067097
Rec104-K10A	0.844546	0.865834	0.780458
Rec104-I11A	1.21207	0.9419	0.733105
Rec104-T12A	0.985183	0.742015	0.566495
Rec104-F17A	1.08458	0.789233	0.597343
Rec104-L18A	1.02166	0.731047	0.55276
Rec104-Y21A	1.41737	1.08157	0.819302
Rec104-F31A	2.18333	1.56044	1.17311
Rec104-L33A	1.20196	0.857501	0.6409
Rec104-V50A	1.49491	1.30993	0.955764
Rec104-I53A	1.4389	1.12793	0.893916
